# Supplementary material for: New eurymeline leafhoppers (Hemiptera, Cicadellidae, Eurymelinae) from Eocene Baltic amber with notes on other fossil Cicadellidae
Source: Zookeys. 2018 Jan 10;(726):131–43. doi: 10.3897/zookeys.726.21976 (PMC5799744; doi:10.3897/zookeys.726.21976)
Supplement: XML Treatment for Eurymelinae [file zookeys.726.21976-treatment1.xml]

<!DOCTYPE tp:taxon-treatment
  PUBLIC "-//TaxonX//DTD Taxonomic Treatment Publishing DTD v0 20100105//EN" "tax-treatment-NSO.dtd">
<tp:taxon-treatment xmlns:tp="http://www.plazi.org/taxpub"><tp:treatment-meta><kwd-group><label>Taxon classification</label><kwd><named-content xmlns:xlink="http://www.w3.org/1999/xlink" content-type="kingdom">Animalia</named-content></kwd><kwd><named-content xmlns:xlink="http://www.w3.org/1999/xlink" content-type="order">Hemiptera</named-content></kwd><kwd><named-content xmlns:xlink="http://www.w3.org/1999/xlink" content-type="family">Cicadellidae</named-content></kwd></kwd-group><mixed-citation publication-type="journal"><person-group><name><surname>Dietrich</surname><given-names>Christopher H.</given-names></name><name><surname>Thomas</surname><given-names>M. Jared</given-names></name></person-group><article-title>New eurymeline leafhoppers (<tp:taxon-name><tp:taxon-name-part taxon-name-part-type="order">Hemiptera</tp:taxon-name-part></tp:taxon-name>, <tp:taxon-name><tp:taxon-name-part taxon-name-part-type="family">Cicadellidae</tp:taxon-name-part></tp:taxon-name>, <tp:taxon-name><tp:taxon-name-part taxon-name-part-type="subfamily">Eurymelinae</tp:taxon-name-part></tp:taxon-name>) from Eocene Baltic amber with notes on other fossil <tp:taxon-name><tp:taxon-name-part taxon-name-part-type="family">Cicadellidae</tp:taxon-name-part></tp:taxon-name></article-title><source>Zookeys</source><day>10</day><month>1</month><year>2018</year><volume>2018</volume><issue>726</issue><fpage>131</fpage><lpage>143</lpage><pub-id pub-id-type="doi">10.3897/zookeys.726.21976</pub-id></mixed-citation></tp:treatment-meta><tp:nomenclature><label>Subfamily</label><tp:taxon-name>
            <tp:taxon-name-part taxon-name-part-type="subfamily">Eurymelinae</tp:taxon-name-part>
          </tp:taxon-name><tp:taxon-authority>Amyot &amp; Serville, 1843</tp:taxon-authority></tp:nomenclature><tp:treatment-sec sec-type="notes" id="SECID0E4KAC"><title>Note.</title><p>The concept of <tp:taxon-name><tp:taxon-name-part taxon-name-part-type="subfamily">Eurymelinae</tp:taxon-name-part></tp:taxon-name> adopted here is narrower than that of <xref ref-type="bibr" rid="B21">Hamilton (1983)</xref> but broader than those of <xref ref-type="bibr" rid="B32">Oman et al. (1990)</xref> and <xref ref-type="bibr" rid="B5">Dietrich (2005)</xref>. It includes <tp:taxon-name><tp:taxon-name-part taxon-name-part-type="subfamily">Eurymelinae</tp:taxon-name-part></tp:taxon-name>, <tp:taxon-name><tp:taxon-name-part taxon-name-part-type="subfamily">Idiocerinae</tp:taxon-name-part></tp:taxon-name> and <tp:taxon-name><tp:taxon-name-part taxon-name-part-type="subfamily">Macropsinae</tp:taxon-name-part></tp:taxon-name>, sensu <xref ref-type="bibr" rid="B32">Oman et al. (1990)</xref> and the latter two taxa are treated as tribes of <tp:taxon-name><tp:taxon-name-part taxon-name-part-type="subfamily">Eurymelinae</tp:taxon-name-part></tp:taxon-name> (following <xref ref-type="bibr" rid="B21">Hamilton 1983</xref>). A recent large-scale molecular phylogenetic analysis of <tp:taxon-name><tp:taxon-name-part taxon-name-part-type="superfamily">Membracoidea</tp:taxon-name-part></tp:taxon-name> (<xref ref-type="bibr" rid="B9">Dietrich et al. 2017</xref>) placed <tp:taxon-name><tp:taxon-name-part taxon-name-part-type="tribe">Idiocerini</tp:taxon-name-part></tp:taxon-name> and <tp:taxon-name><tp:taxon-name-part taxon-name-part-type="tribe">Macropsini</tp:taxon-name-part></tp:taxon-name> within a well-supported monophyletic group also including <tp:taxon-name><tp:taxon-name-part taxon-name-part-type="subfamily">Eurymelinae</tp:taxon-name-part></tp:taxon-name>, <italic>sensu</italic> <xref ref-type="bibr" rid="B32">Oman et al. (1990)</xref>.</p></tp:treatment-sec><ref-list><ref id="B21"><mixed-citation xmlns:xlink="http://www.w3.org/1999/xlink" xlink:type="simple">
          <person-group><name name-style="western"><surname>Hamilton</surname><given-names>KGA</given-names></name></person-group> (<year>1983</year>) <article-title>Classification, morphology and phylogeny of the family <tp:taxon-name><tp:taxon-name-part taxon-name-part-type="family">Cicadellidae</tp:taxon-name-part></tp:taxon-name> (<tp:taxon-name><tp:taxon-name-part taxon-name-part-type="order">Rhynchota</tp:taxon-name-part></tp:taxon-name>: <tp:taxon-name><tp:taxon-name-part taxon-name-part-type="suborder">Homoptera</tp:taxon-name-part></tp:taxon-name>).</article-title> In: <person-group><name name-style="western"><surname>Knight</surname><given-names>WJ</given-names></name><name name-style="western"><surname>Pant</surname><given-names>NC</given-names></name><name name-style="western"><surname>Robertson</surname><given-names>TS</given-names></name><name name-style="western"><surname>Wilson</surname><given-names>MR</given-names></name></person-group> (<role>Eds</role>) <issue-title>Proc.</issue-title> <source>1<sup>st</sup> International Workshop on Biotaxonomy, Classification and Biology of Leafhoppers and Planthoppers of Economic Importance. Commonwealth Institute of Entomology, London</source>, <fpage>15</fpage>–<lpage>37</lpage>.</mixed-citation></ref><ref id="B32"><mixed-citation xmlns:xlink="http://www.w3.org/1999/xlink" xlink:type="simple">
          <person-group><name name-style="western"><surname>Oman</surname><given-names>PW</given-names></name><name name-style="western"><surname>Knight</surname><given-names>WJ</given-names></name><name name-style="western"><surname>Nielson</surname><given-names>MW</given-names></name></person-group> (<year>1990</year>) Leafhoppers (<tp:taxon-name><tp:taxon-name-part taxon-name-part-type="family">Cicadellidae</tp:taxon-name-part></tp:taxon-name>): a Bibliography, Generic Check-list, and Index to the World Literature 1956–1985. C.A.B. International Institute of Entomology, Wallingford, U.K.</mixed-citation></ref><ref id="B5"><mixed-citation xmlns:xlink="http://www.w3.org/1999/xlink" xlink:type="simple">
          <person-group><name name-style="western"><surname>Dietrich</surname><given-names>CH</given-names></name></person-group> (<year>2005</year>) Keys to the families of <tp:taxon-name><tp:taxon-name-part taxon-name-part-type="infraorder">Cicadomorpha</tp:taxon-name-part></tp:taxon-name> and subfamilies and tribes of <tp:taxon-name><tp:taxon-name-part taxon-name-part-type="family">Cicadellidae</tp:taxon-name-part></tp:taxon-name> (<tp:taxon-name><tp:taxon-name-part taxon-name-part-type="order">Hemiptera</tp:taxon-name-part></tp:taxon-name>: <tp:taxon-name><tp:taxon-name-part taxon-name-part-type="suborder">Auchenorrhyncha</tp:taxon-name-part></tp:taxon-name>). Florida Entomologist 88: 502–517. <ext-link xlink:type="simple" ext-link-type="doi" xlink:href="10.1653/0015-4040(2005)88[502:KTTFOC]2.0.CO;2">https://doi.org/10.1653/0015-4040(2005)88[502:KTTFOC]2.0.CO;2</ext-link></mixed-citation></ref><ref id="B9"><mixed-citation xmlns:xlink="http://www.w3.org/1999/xlink" xlink:type="simple">
          <person-group><name name-style="western"><surname>Dietrich</surname><given-names>CH</given-names></name><name name-style="western"><surname>Allen</surname><given-names>JM</given-names></name><name name-style="western"><surname>Lemmon</surname><given-names>AR</given-names></name><name name-style="western"><surname>Moriarty Lemmon</surname><given-names>E</given-names></name><name name-style="western"><surname>Takiya</surname><given-names>DM</given-names></name><name name-style="western"><surname>Evangelista</surname><given-names>O</given-names></name><name name-style="western"><surname>Walden</surname><given-names>KKO</given-names></name><name name-style="western"><surname>Grady</surname><given-names>PGS</given-names></name><name name-style="western"><surname>Johnson</surname><given-names>KP</given-names></name></person-group> (<year>2017</year>) <article-title>Anchored hybrid enrichment-based phylogenomics of leafhoppers and treehoppers (<tp:taxon-name><tp:taxon-name-part taxon-name-part-type="order">Hemiptera</tp:taxon-name-part></tp:taxon-name>: <tp:taxon-name><tp:taxon-name-part taxon-name-part-type="infraorder">Cicadomorpha</tp:taxon-name-part></tp:taxon-name>: <tp:taxon-name><tp:taxon-name-part taxon-name-part-type="superfamily">Membracoidea</tp:taxon-name-part></tp:taxon-name>).</article-title> <source>Insect Systematics and Diversity</source> <volume>1</volume>(<issue>1</issue>): <fpage>57</fpage>–<lpage>72</lpage>. <ext-link xlink:type="simple" ext-link-type="doi" xlink:href="10.1093/isd/ixx003">https://doi.org/10.1093/isd/ixx003</ext-link></mixed-citation></ref></ref-list></tp:taxon-treatment>
