# Supplementary material for: New eurymeline leafhoppers (Hemiptera, Cicadellidae, Eurymelinae) from Eocene Baltic amber with notes on other fossil Cicadellidae
Source: Zookeys. 2018 Jan 10;(726):131–43. doi: 10.3897/zookeys.726.21976 (PMC5799744; doi:10.3897/zookeys.726.21976)
Supplement: XML Treatment for Eoidiocerus emarginatus [file zookeys.726.21976-treatment3.xml]

<!DOCTYPE tp:taxon-treatment
  PUBLIC "-//TaxonX//DTD Taxonomic Treatment Publishing DTD v0 20100105//EN" "tax-treatment-NSO.dtd">
<tp:taxon-treatment xmlns:tp="http://www.plazi.org/taxpub"><tp:treatment-meta><kwd-group><label>Taxon classification</label><kwd><named-content xmlns:xlink="http://www.w3.org/1999/xlink" content-type="kingdom">Animalia</named-content></kwd><kwd><named-content xmlns:xlink="http://www.w3.org/1999/xlink" content-type="order">Hemiptera</named-content></kwd><kwd><named-content xmlns:xlink="http://www.w3.org/1999/xlink" content-type="family">Cicadellidae</named-content></kwd></kwd-group><mixed-citation publication-type="journal"><person-group><name><surname>Dietrich</surname><given-names>Christopher H.</given-names></name><name><surname>Thomas</surname><given-names>M. Jared</given-names></name></person-group><article-title>New eurymeline leafhoppers (<tp:taxon-name><tp:taxon-name-part taxon-name-part-type="order">Hemiptera</tp:taxon-name-part></tp:taxon-name>, <tp:taxon-name><tp:taxon-name-part taxon-name-part-type="family">Cicadellidae</tp:taxon-name-part></tp:taxon-name>, <tp:taxon-name><tp:taxon-name-part taxon-name-part-type="subfamily">Eurymelinae</tp:taxon-name-part></tp:taxon-name>) from Eocene Baltic amber with notes on other fossil <tp:taxon-name><tp:taxon-name-part taxon-name-part-type="family">Cicadellidae</tp:taxon-name-part></tp:taxon-name></article-title><source>Zookeys</source><day>10</day><month>1</month><year>2018</year><volume>2018</volume><issue>726</issue><fpage>131</fpage><lpage>143</lpage><pub-id pub-id-type="doi">10.3897/zookeys.726.21976</pub-id></mixed-citation></tp:treatment-meta><tp:nomenclature><tp:taxon-name>
              <tp:taxon-name-part taxon-name-part-type="genus" reg="Eoidiocerus">Eoidiocerus</tp:taxon-name-part>
              <tp:taxon-name-part taxon-name-part-type="species" reg="emarginatus">emarginatus</tp:taxon-name-part>
              <object-id xmlns:xlink="http://www.w3.org/1999/xlink" content-type="zoobank" xlink:type="simple">http://zoobank.org/FAFF0AC4-8C8F-441E-860E-9E8D5581ECE0</object-id>
            </tp:taxon-name><tp:taxon-status xmlns:xlink="http://www.w3.org/1999/xlink" xlink:type="simple">sp. n.</tp:taxon-status><xref ref-type="fig" rid="F1">Figs 1A–B</xref><xref ref-type="fig" rid="F2">, 2A–E</xref></tp:nomenclature><tp:treatment-sec sec-type="description" id="SECID0E4JAE"><title>Description.</title><p>Measurements (mm): body length including wings 4.8; head width across eyes 1.4; height of face (crown apex to anteclypeus apex) 1.5; forewing length 3.8; forewing maximum width (across approximately midlength) 1.1 mm; front tibia length 0.7; hind tibia length 1.7; hind tarsus length 0.7; ovipositor length (portion exposed posterad of sternite VII) 1.3. Hind tibia rows PD, AD and AV with 10, 9 and 11 macrosetae, respectively. Other structural features as described for genus. Body apparently uniformly pale brown, without discernible markings or pattern.</p></tp:treatment-sec><tp:treatment-sec sec-type="etymology" id="SECID0ECKAE"><title>Etymology.</title><p>The species name refers to the emarginate gena.</p></tp:treatment-sec><tp:treatment-sec sec-type="material" id="SECID0EHKAE"><title>Material examined.</title><p>Holotype female, Eocene Baltic amber (37–44 Ma), purchased by the first author from an amber dealer in Palanga, Lithuania. Deposited in the Paleontological Collection of the Illinois Natural History Survey (INHSP 10320).</p><p>The exoskeleton of the holotype is well preserved and intact except the femoro-tibial joints and adjacent parts of the left legs have been sheared off, apparently during initial processing of the amber piece, and are missing; most of the tibia and the entire tarsus of the left middle leg are also missing. Variable preservation of different parts of the integument give the impression that the holotype specimen has a pattern of dark markings but these appear to be artifacts.</p><fig id="F1" position="float" orientation="portrait"><label>Figure 1.</label><caption><p>
                  <bold>A–B</bold>, <italic><tp:taxon-name><tp:taxon-name-part taxon-name-part-type="genus" reg="Eoidiocerus">Eoidiocerus</tp:taxon-name-part> <tp:taxon-name-part taxon-name-part-type="species" reg="emarginatus">emarginatus</tp:taxon-name-part></tp:taxon-name></italic> gen. and sp. n. holotype, dorsolateral and ventrolateral habitus <bold>C–D</bold> <italic><tp:taxon-name><tp:taxon-name-part taxon-name-part-type="genus" reg="Archipedionis">Archipedionis</tp:taxon-name-part> <tp:taxon-name-part taxon-name-part-type="species" reg="obscurus">obscurus</tp:taxon-name-part></tp:taxon-name></italic> gen. and sp. n. holotype, dorsal and ventral habitus.</p></caption><graphic xmlns:xlink="http://www.w3.org/1999/xlink" xlink:href="zookeys-726-131-g001.jpg" position="float" orientation="portrait" xlink:type="simple" id="oo_178739.jpg"/></fig></tp:treatment-sec><tp:treatment-sec><!--Section generated to contain objects referenced in tp:taxon-treatment.--><fig id="F2" position="float" orientation="portrait"><label>Figure 2.</label><caption><p>
                  <bold>A–E</bold> <italic><tp:taxon-name><tp:taxon-name-part taxon-name-part-type="genus" reg="Eoidiocerus">Eoidiocerus</tp:taxon-name-part> <tp:taxon-name-part taxon-name-part-type="species" reg="emarginatus">emarginatus</tp:taxon-name-part></tp:taxon-name></italic>: <bold>A</bold> head, anteroventral view <bold>B</bold> head, pronotum and mesonotum, slight anterodorsal view <bold>C</bold> forewing <bold>D</bold> prothoracic femur and tibia, anterior view <bold>E</bold> hind femur, tibia and tarsus, anterior view <bold>F–J</bold> <italic><tp:taxon-name><tp:taxon-name-part taxon-name-part-type="genus" reg="Archipedionis">Archipedionis</tp:taxon-name-part> <tp:taxon-name-part taxon-name-part-type="species" reg="obscurus">obscurus</tp:taxon-name-part></tp:taxon-name></italic> <bold>F</bold> head, pronotum and mesonotum, slight anterodorsal view <bold>G</bold> head, ventral view <bold>H</bold> forewing <bold>I</bold> visible part of hind wing <bold>J</bold> hind femur, tibia and tarsomere, anterior view.</p></caption><graphic xmlns:xlink="http://www.w3.org/1999/xlink" xlink:href="zookeys-726-131-g002.jpg" position="float" orientation="portrait" xlink:type="simple" id="oo_178740.jpg"/></fig></tp:treatment-sec></tp:taxon-treatment>
