# Supplementary material for: New eurymeline leafhoppers (Hemiptera, Cicadellidae, Eurymelinae) from Eocene Baltic amber with notes on other fossil Cicadellidae
Source: Zookeys. 2018 Jan 10;(726):131–43. doi: 10.3897/zookeys.726.21976 (PMC5799744; doi:10.3897/zookeys.726.21976)
Supplement: XML Treatment for Archipedionis [file zookeys.726.21976-treatment4.xml]

<!DOCTYPE tp:taxon-treatment
  PUBLIC "-//TaxonX//DTD Taxonomic Treatment Publishing DTD v0 20100105//EN" "tax-treatment-NSO.dtd">
<tp:taxon-treatment xmlns:tp="http://www.plazi.org/taxpub"><tp:treatment-meta><kwd-group><label>Taxon classification</label><kwd><named-content xmlns:xlink="http://www.w3.org/1999/xlink" content-type="kingdom">Animalia</named-content></kwd><kwd><named-content xmlns:xlink="http://www.w3.org/1999/xlink" content-type="order">Hemiptera</named-content></kwd><kwd><named-content xmlns:xlink="http://www.w3.org/1999/xlink" content-type="family">Cicadellidae</named-content></kwd></kwd-group><mixed-citation publication-type="journal"><person-group><name><surname>Dietrich</surname><given-names>Christopher H.</given-names></name><name><surname>Thomas</surname><given-names>M. Jared</given-names></name></person-group><article-title>New eurymeline leafhoppers (<tp:taxon-name><tp:taxon-name-part taxon-name-part-type="order">Hemiptera</tp:taxon-name-part></tp:taxon-name>, <tp:taxon-name><tp:taxon-name-part taxon-name-part-type="family">Cicadellidae</tp:taxon-name-part></tp:taxon-name>, <tp:taxon-name><tp:taxon-name-part taxon-name-part-type="subfamily">Eurymelinae</tp:taxon-name-part></tp:taxon-name>) from Eocene Baltic amber with notes on other fossil <tp:taxon-name><tp:taxon-name-part taxon-name-part-type="family">Cicadellidae</tp:taxon-name-part></tp:taxon-name></article-title><source>Zookeys</source><day>10</day><month>1</month><year>2018</year><volume>2018</volume><issue>726</issue><fpage>131</fpage><lpage>143</lpage><pub-id pub-id-type="doi">10.3897/zookeys.726.21976</pub-id></mixed-citation></tp:treatment-meta><tp:nomenclature><tp:taxon-name>
              <tp:taxon-name-part taxon-name-part-type="genus" reg="Archipedionis">Archipedionis</tp:taxon-name-part>
              <object-id xmlns:xlink="http://www.w3.org/1999/xlink" content-type="zoobank" xlink:type="simple">http://zoobank.org/9B6D4F13-9484-4861-A8F1-CE80BED0516D</object-id>
            </tp:taxon-name><tp:taxon-status xmlns:xlink="http://www.w3.org/1999/xlink" xlink:type="simple">gen. n.</tp:taxon-status></tp:nomenclature><tp:treatment-sec sec-type="type species" id="SECID0EBNAE"><title>Type species.</title><p>
              <italic><tp:taxon-name><tp:taxon-name-part taxon-name-part-type="genus" reg="Archipedionis">Archipedionis</tp:taxon-name-part> <tp:taxon-name-part taxon-name-part-type="species" reg="obscurus">obscurus</tp:taxon-name-part></tp:taxon-name></italic> sp. n.; by present designation and monotypy.</p></tp:treatment-sec><tp:treatment-sec sec-type="diagnosis" id="SECID0ESNAE"><title>Diagnosis.</title><p>This genus differs from other <tp:taxon-name><tp:taxon-name-part taxon-name-part-type="tribe">Macropsini</tp:taxon-name-part></tp:taxon-name> in having the following combination of traits: crown shorter medially than next to eye; face with epistomal suture visible; ocelli slightly mesad of antennal pits, coronal pits dorsolaterad of ocelli; lorum not fused to frontoclypeus or anteclypeus; rostrum extended beyond middle coxae. Pronotum angulately produced medially but extended only slightly anterad of eyes in dorsal view, irregularly rugose. Forewing outer anteapical cell open, veins without markings.</p></tp:treatment-sec><tp:treatment-sec sec-type="description" id="SECID0E4NAE"><title>Description.</title><p>Head in dorsal view with crown shorter medially than next to eyes; face relatively broad and short, texture minutely and more or less evenly punctate, ocel<!--PageBreak--><!--PageBreak-->li slightly closer to eyes than to midline; coronal pits present dorsolaterad of ocelli; epistomal suture visible; gena strongly concave and narrow below eye, exposing flaplike proepisternum; lorum convex, extended nearly to lateral margin of face, not fused to anteclypeus; anteclypeus parallel-sided with apex truncate; rostrum extended past middle coxae, slender. Pronotum shagreen, with irregular transverse rugae. Forewing elongate, appendix narrow, extended around wing apex; most of membrane opaquely sclerotized; veins somewhat obscure, without obvious markings; inner and middle anteapical cells closed, outer anteapical cell open (crossvein s absent); claval veins distinct. Visible portion of hind wing apex with two closed apical cells, anterior branch of R absent. Front femur and tibia without conspicuous setae. Middle femur and tibia without macrosetae. Hind femur macrosetal formula 2+1; tibia strongly flattened, distance between dorsal setal rows much less than distance between dorsal and ventral rows, row AD with 8 preapical macrosetae (PD not visible in fossil), row AV macrosetae extended most of length of tibia, row PV with numerous close-set slender setae subequal in length, tarsomere I with dorsoapical pair of macrosetae well developed, with two rows of plantar setae, pecten with 2 platellae. Female pygofer relatively short, occupying &lt; half total length of abdomen; sternite VII angulately emarginate, covering base of ovipositor.</p></tp:treatment-sec><tp:treatment-sec sec-type="etymology" id="SECID0EGOAE"><title>Etymology.</title><p>The genus name, a masculine noun, combines the prefix <italic>archi</italic>- derived from the Greek <italic>archaeos</italic>, meaning old, with <italic><tp:taxon-name><tp:taxon-name-part taxon-name-part-type="genus" reg="Pedionis">Pedionis</tp:taxon-name-part></tp:taxon-name></italic>, the name of a modern macropsine genus with similar forewing venation.</p></tp:treatment-sec><tp:treatment-sec sec-type="notes" id="SECID0EXOAE"><title>Notes.</title><p>This genus has forewing venation resembling that of the modern genus <italic><tp:taxon-name><tp:taxon-name-part taxon-name-part-type="genus" reg="Pedionis">Pedionis</tp:taxon-name-part></tp:taxon-name></italic> Hamilton, 1980, i.e., with the s crossvein delimiting an outer anteapical cell absent, but differs in having the structure of the head more plesiomorphic, resembling <italic><tp:taxon-name><tp:taxon-name-part taxon-name-part-type="genus" reg="Zelopsis">Zelopsis</tp:taxon-name-part></tp:taxon-name></italic> Evans, 1966. Specifically, the face has the epistomal suture visible and arcuate and the anteclypeus is well delimited laterally and basally by sutures. The pronotum is not strongly produced anteromedially, although it still extended slightly anterad of the eyes medially, and the transverse rugae are only slightly arched anterad medially. Unfortunately, because only one female specimen is known, it is not known whether the structure of the lower part of the face is sexually dimorphic in <italic><tp:taxon-name><tp:taxon-name-part taxon-name-part-type="genus" reg="Archipedionis">Archipedionis</tp:taxon-name-part></tp:taxon-name></italic>, as is usual among modern macropsines. The elongate rostrum of this genus is apparently unusual in the modern macropsine fauna and has been reported only in <italic><tp:taxon-name><tp:taxon-name-part taxon-name-part-type="genus" reg="Galboa">Galboa</tp:taxon-name-part></tp:taxon-name></italic> Distant, 1909 (Seychelles Islands) and <italic><tp:taxon-name><tp:taxon-name-part taxon-name-part-type="genus" reg="Paragalboa">Paragalboa</tp:taxon-name-part></tp:taxon-name></italic> Yang, Dietrich &amp; Zhang, 2016 (Madagascar), but also occurs in some species of <italic><tp:taxon-name><tp:taxon-name-part taxon-name-part-type="genus" reg="Pedionis">Pedionis</tp:taxon-name-part></tp:taxon-name></italic>.</p><p>Three previously described fossil species from Baltic amber have been included in <tp:taxon-name><tp:taxon-name-part taxon-name-part-type="tribe">Macropsini</tp:taxon-name-part></tp:taxon-name>: <italic><tp:taxon-name><tp:taxon-name-part taxon-name-part-type="genus" reg="Bythoscopus">Bythoscopus</tp:taxon-name-part> <tp:taxon-name-part taxon-name-part-type="species" reg="homousius">homousius</tp:taxon-name-part></tp:taxon-name></italic> Germar &amp; Berendt, 1856, <italic><tp:taxon-name><tp:taxon-name-part taxon-name-part-type="genus" reg="Bythoscopus">B.</tp:taxon-name-part> <tp:taxon-name-part taxon-name-part-type="species" reg="punctatus">punctatus</tp:taxon-name-part></tp:taxon-name></italic> Bervoets, 1910, and <italic><tp:taxon-name><tp:taxon-name-part taxon-name-part-type="genus" reg="Pediopsis">Pediopsis</tp:taxon-name-part> <tp:taxon-name-part taxon-name-part-type="species" reg="minuta">minuta</tp:taxon-name-part></tp:taxon-name></italic> Bervoets, 1910 (<xref ref-type="bibr" rid="B37">Szwedo 2002</xref>). Unfortunately, the only known specimens of these species were apparently destroyed during World War II and the original descriptions and illustrations are not sufficiently detailed to facilitate placement or detailed comparison with the species described here. Nevertheless, information provided in the original descriptions appears to indicate that these previously described species are different from the one described here. According <xref ref-type="bibr" rid="B18">Germar and Berendt (1856)</xref>, <italic><tp:taxon-name><tp:taxon-name-part taxon-name-part-type="genus" reg="Bythoscopus">B.</tp:taxon-name-part> <tp:taxon-name-part taxon-name-part-type="species" reg="homousius">homousius</tp:taxon-name-part></tp:taxon-name></italic> has the outer anteapical cell of the forewing closed distally (open in <italic><tp:taxon-name><tp:taxon-name-part taxon-name-part-type="genus" reg="Archipedionis">Archipedionis</tp:taxon-name-part></tp:taxon-name></italic>). <italic><tp:taxon-name><tp:taxon-name-part taxon-name-part-type="genus" reg="Pediopsis">Pediopsis</tp:taxon-name-part> <tp:taxon-name-part taxon-name-part-type="species" reg="minuta">minuta</tp:taxon-name-part></tp:taxon-name></italic> is much smaller (3 mm vs. 4.5 mm) and has the anterior margins of the head and pronotum much more strongly angulate. <!--PageBreak--><italic><tp:taxon-name><tp:taxon-name-part taxon-name-part-type="genus" reg="Bythoscopus">B.</tp:taxon-name-part> <tp:taxon-name-part taxon-name-part-type="species" reg="punctatus">punctatus</tp:taxon-name-part></tp:taxon-name></italic> is similar in size and in the shape of the head and pronotum to <italic><tp:taxon-name><tp:taxon-name-part taxon-name-part-type="genus" reg="Archipedionis">Archipedionis</tp:taxon-name-part> <tp:taxon-name-part taxon-name-part-type="species" reg="obscurus">obscurus</tp:taxon-name-part></tp:taxon-name></italic> but the ocelli are closer to the midline of the face and the frontal sutures are not delimited. Collectively, these three species and the new species described below are the oldest representatives of <tp:taxon-name><tp:taxon-name-part taxon-name-part-type="tribe">Macropsini</tp:taxon-name-part></tp:taxon-name> known from the fossil record.</p><p>
              <xref ref-type="bibr" rid="B36">Statz (1950)</xref> reported another species of <tp:taxon-name><tp:taxon-name-part taxon-name-part-type="tribe">Macropsini</tp:taxon-name-part></tp:taxon-name>, <italic><tp:taxon-name><tp:taxon-name-part taxon-name-part-type="genus" reg="Macropsis">Macropsis</tp:taxon-name-part> <tp:taxon-name-part taxon-name-part-type="species" reg="pectoralis">pectoralis</tp:taxon-name-part></tp:taxon-name></italic> Statz, 1950, from the Oligocene of Germany. The photograph of the holotype provided by <xref ref-type="bibr" rid="B36">Statz (1950</xref>: fig. 57) indicates that this fossil is correctly placed in <tp:taxon-name><tp:taxon-name-part taxon-name-part-type="tribe">Macropsini</tp:taxon-name-part></tp:taxon-name> based on overall size and the form of the head and pronotum (pronotum angulately extended anterad of eyes) but its forewing venation is only partly visible and other traits that would facilitate detailed comparison with modern taxa are not visible. <italic><tp:taxon-name><tp:taxon-name-part taxon-name-part-type="genus" reg="Bythoscopus">Bythoscopus</tp:taxon-name-part> <tp:taxon-name-part taxon-name-part-type="species" reg="sepultus">sepultus</tp:taxon-name-part></tp:taxon-name></italic> Statz, 1950 may also be confidently placed in <tp:taxon-name><tp:taxon-name-part taxon-name-part-type="tribe">Macropsini</tp:taxon-name-part></tp:taxon-name> based on the hind wing venation (absence of vein R2+3, submarginal vein not extended along costal margin basad of R4+5). The shape of the head and pronotum (<xref ref-type="bibr" rid="B36">Statz 1950</xref>: fig. 7) are indistinguishable from those of the modern Holarctic macropsine genus <italic><tp:taxon-name><tp:taxon-name-part taxon-name-part-type="genus" reg="Oncopsis">Oncopsis</tp:taxon-name-part></tp:taxon-name></italic> Burmeister, 1838; therefore the new combinations <italic><tp:taxon-name><tp:taxon-name-part taxon-name-part-type="genus" reg="Oncopsis">Oncopsis</tp:taxon-name-part> <tp:taxon-name-part taxon-name-part-type="species" reg="sepultus">sepultus</tp:taxon-name-part> <tp:taxon-name-part taxon-name-part-type="subspecies" reg="sepultus">sepultus</tp:taxon-name-part></tp:taxon-name></italic> (Statz), comb. n. and <italic><tp:taxon-name><tp:taxon-name-part taxon-name-part-type="genus" reg="Oncopsis">Oncopsis</tp:taxon-name-part> <tp:taxon-name-part taxon-name-part-type="species" reg="sepultus">sepultus</tp:taxon-name-part> <tp:taxon-name-part taxon-name-part-type="subspecies" reg="austerus">austerus</tp:taxon-name-part></tp:taxon-name></italic> (Statz), comb. n. are proposed here. Two additional fossils placed by <xref ref-type="bibr" rid="B36">Statz (1950)</xref> in <italic><tp:taxon-name><tp:taxon-name-part taxon-name-part-type="genus" reg="Bythoscopus">Bythoscopus</tp:taxon-name-part></tp:taxon-name></italic> Germar, 1833 (an isogenotypic junior synonym of <italic><tp:taxon-name><tp:taxon-name-part taxon-name-part-type="genus" reg="Iassus">Iassus</tp:taxon-name-part></tp:taxon-name></italic> Fabricius, 1803), <italic><tp:taxon-name><tp:taxon-name-part taxon-name-part-type="genus" reg="Bythoscopus">B.</tp:taxon-name-part> <tp:taxon-name-part taxon-name-part-type="species" reg="lunatus">lunatus</tp:taxon-name-part></tp:taxon-name></italic> Statz, 1950 and <italic><tp:taxon-name><tp:taxon-name-part taxon-name-part-type="genus" reg="Bythoscopus">B.</tp:taxon-name-part> <tp:taxon-name-part taxon-name-part-type="species" reg="robustus">robustus</tp:taxon-name-part></tp:taxon-name></italic> Statz, 1950, also appear to belong to <tp:taxon-name><tp:taxon-name-part taxon-name-part-type="tribe">Macropsini</tp:taxon-name-part></tp:taxon-name> but their correct generic placements cannot be determined due to the poor condition of the fossils.</p></tp:treatment-sec><ref-list><ref id="B37"><mixed-citation xmlns:xlink="http://www.w3.org/1999/xlink" xlink:type="simple">
          <person-group><name name-style="western"><surname>Szwedo</surname><given-names>J</given-names></name></person-group> (<year>2002</year>) <article-title>Amber and amber inclusions of planthoppers, leafhoppers and their relatives (<tp:taxon-name><tp:taxon-name-part taxon-name-part-type="order">Hemiptera</tp:taxon-name-part></tp:taxon-name>, Archaeorrhyncha et Clypaeorrhyncha).</article-title> In: <person-group><name name-style="western"><surname>Holzinger</surname><given-names>W</given-names></name></person-group> (<role>Ed.</role>) <issue-title>Zikaden – Leafhoppers, Planthoppers and Cicadas (Insecta: Hemiptera: Auchenorrhyncha).</issue-title> <source>Denisia</source> <volume>4</volume>: <fpage>37</fpage>–<lpage>56</lpage>.</mixed-citation></ref><ref id="B18"><mixed-citation xmlns:xlink="http://www.w3.org/1999/xlink" xlink:type="simple">
          <person-group><name name-style="western"><surname>Germar</surname><given-names>EF</given-names></name><name name-style="western"><surname>Berendt</surname><given-names>GC</given-names></name></person-group> (<year>1856</year>) Die im Bernstein befindlichen Hemipteren und Orthopteren der Vorwelt. Die im Bernstein befindlichen organischen Reste der Vorwelt gesammelt in Verbindung mit Mehreren, bearbeitet und herausgeben von G. C. Berendt 2(1): i–ii, 1–40.</mixed-citation></ref><ref id="B36"><mixed-citation xmlns:xlink="http://www.w3.org/1999/xlink" xlink:type="simple">
          <person-group><name name-style="western"><surname>Statz</surname><given-names>G</given-names></name></person-group> (<year>1950</year>) <article-title>Cicadariae (Zikaden)aus den oberoligocänen Ablagerungen von Rott.</article-title> <source>Palaeontographica</source> <volume>98</volume>: <fpage>1</fpage>–<lpage>46</lpage>.</mixed-citation></ref></ref-list></tp:taxon-treatment>
