# Supplementary material for: New eurymeline leafhoppers (Hemiptera, Cicadellidae, Eurymelinae) from Eocene Baltic amber with notes on other fossil Cicadellidae
Source: Zookeys. 2018 Jan 10;(726):131–43. doi: 10.3897/zookeys.726.21976 (PMC5799744; doi:10.3897/zookeys.726.21976)
Supplement: XML Treatment for Archipedionis obscurus [file zookeys.726.21976-treatment5.xml]

<!DOCTYPE tp:taxon-treatment
  PUBLIC "-//TaxonX//DTD Taxonomic Treatment Publishing DTD v0 20100105//EN" "tax-treatment-NSO.dtd">
<tp:taxon-treatment xmlns:tp="http://www.plazi.org/taxpub"><tp:treatment-meta><kwd-group><label>Taxon classification</label><kwd><named-content xmlns:xlink="http://www.w3.org/1999/xlink" content-type="kingdom">Animalia</named-content></kwd><kwd><named-content xmlns:xlink="http://www.w3.org/1999/xlink" content-type="order">Hemiptera</named-content></kwd><kwd><named-content xmlns:xlink="http://www.w3.org/1999/xlink" content-type="family">Cicadellidae</named-content></kwd></kwd-group><mixed-citation publication-type="journal"><person-group><name><surname>Dietrich</surname><given-names>Christopher H.</given-names></name><name><surname>Thomas</surname><given-names>M. Jared</given-names></name></person-group><article-title>New eurymeline leafhoppers (<tp:taxon-name><tp:taxon-name-part taxon-name-part-type="order">Hemiptera</tp:taxon-name-part></tp:taxon-name>, <tp:taxon-name><tp:taxon-name-part taxon-name-part-type="family">Cicadellidae</tp:taxon-name-part></tp:taxon-name>, <tp:taxon-name><tp:taxon-name-part taxon-name-part-type="subfamily">Eurymelinae</tp:taxon-name-part></tp:taxon-name>) from Eocene Baltic amber with notes on other fossil <tp:taxon-name><tp:taxon-name-part taxon-name-part-type="family">Cicadellidae</tp:taxon-name-part></tp:taxon-name></article-title><source>Zookeys</source><day>10</day><month>1</month><year>2018</year><volume>2018</volume><issue>726</issue><fpage>131</fpage><lpage>143</lpage><pub-id pub-id-type="doi">10.3897/zookeys.726.21976</pub-id></mixed-citation></tp:treatment-meta><tp:nomenclature><tp:taxon-name>
              <tp:taxon-name-part taxon-name-part-type="genus" reg="Archipedionis">Archipedionis</tp:taxon-name-part>
              <tp:taxon-name-part taxon-name-part-type="species" reg="obscurus">obscurus</tp:taxon-name-part>
              <object-id xmlns:xlink="http://www.w3.org/1999/xlink" content-type="zoobank" xlink:type="simple">http://zoobank.org/EF78935C-60F2-4F05-83DC-615570BDA0E5</object-id>
            </tp:taxon-name><tp:taxon-status xmlns:xlink="http://www.w3.org/1999/xlink" xlink:type="simple">sp. n.</tp:taxon-status><xref ref-type="fig" rid="F1">Figs 1C–D</xref><xref ref-type="fig" rid="F2">, 2F–J</xref><!--PageBreak--></tp:nomenclature><tp:treatment-sec sec-type="description" id="SECID0EGZAE"><title>Description.</title><p>Length including forewing 4.6 mm. head width across eyes 1.6; pronotum width: 1.3; height of face (crown apex to anteclypeus apex, approximate) 1.0; forewing length 3.4; forewing maximum width (across approximately midlength) 1.2 mm; front tibia length 0.7; hind tibia length 1.7; hind tarsus length 0.7; ovipositor length (portion exposed posterad of sternite VII) 0.9. Hind tibia rows AD, AV and PV with 8, 8 and &gt;17 macrosetae, respectively (PD not visible and PV only partly visible in holotype). Other structural features as described for genus. Dorsal coloration uniformly black except pale distal third of forewing (possibly an artifact of preservation), legs testaceous except for black macrosetal sockets on hind tibia. Female sternite VII only slightly longer than sternite VII, posterior margin shallowly obtusely emarginate.</p></tp:treatment-sec><tp:treatment-sec sec-type="etymology" id="SECID0ELZAE"><title>Etymology.</title><p>The species name, <italic><tp:taxon-name><tp:taxon-name-part taxon-name-part-type="genus" reg="Archipedionis"/><tp:taxon-name-part taxon-name-part-type="species" reg="obscurus">obscurus</tp:taxon-name-part></tp:taxon-name></italic>, refers to the dark overall coloration.</p></tp:treatment-sec><tp:treatment-sec sec-type="material" id="SECID0E2ZAE"><title>Material examined.</title><p>Holotype female, Eocene Baltic amber (37–44 Ma), purchased by the first author from an amber dealer in Palanga, Lithuania. Deposited in the Paleontological Collection of the Illinois Natural History Survey (INHSP 10321).</p><p>The holotype is well preserved and intact with the right side of the body well visible in dorsal view but the left side largely obscured by a fracture in the amber extended along the midline. In ventral view, much of the head and parts of the legs are obscured by fractures and a milky veil also obscures parts of the legs and abdomen.</p><fig id="F2" position="float" orientation="portrait"><label>Figure 2.</label><caption><p>
                  <bold>A–E</bold> <italic><tp:taxon-name><tp:taxon-name-part taxon-name-part-type="genus" reg="Eoidiocerus">Eoidiocerus</tp:taxon-name-part> <tp:taxon-name-part taxon-name-part-type="species" reg="emarginatus">emarginatus</tp:taxon-name-part></tp:taxon-name></italic>: <bold>A</bold> head, anteroventral view <bold>B</bold> head, pronotum and mesonotum, slight anterodorsal view <bold>C</bold> forewing <bold>D</bold> prothoracic femur and tibia, anterior view <bold>E</bold> hind femur, tibia and tarsus, anterior view <bold>F–J</bold> <italic><tp:taxon-name><tp:taxon-name-part taxon-name-part-type="genus" reg="Archipedionis">Archipedionis</tp:taxon-name-part> <tp:taxon-name-part taxon-name-part-type="species" reg="obscurus">obscurus</tp:taxon-name-part></tp:taxon-name></italic> <bold>F</bold> head, pronotum and mesonotum, slight anterodorsal view <bold>G</bold> head, ventral view <bold>H</bold> forewing <bold>I</bold> visible part of hind wing <bold>J</bold> hind femur, tibia and tarsomere, anterior view.</p></caption><graphic xmlns:xlink="http://www.w3.org/1999/xlink" xlink:href="zookeys-726-131-g002.jpg" position="float" orientation="portrait" xlink:type="simple" id="oo_178740.jpg"/></fig></tp:treatment-sec><tp:treatment-sec><!--Section generated to contain objects referenced in tp:taxon-treatment.--><fig id="F1" position="float" orientation="portrait"><label>Figure 1.</label><caption><p>
                  <bold>A–B</bold>, <italic><tp:taxon-name><tp:taxon-name-part taxon-name-part-type="genus" reg="Eoidiocerus">Eoidiocerus</tp:taxon-name-part> <tp:taxon-name-part taxon-name-part-type="species" reg="emarginatus">emarginatus</tp:taxon-name-part></tp:taxon-name></italic> gen. and sp. n. holotype, dorsolateral and ventrolateral habitus <bold>C–D</bold> <italic><tp:taxon-name><tp:taxon-name-part taxon-name-part-type="genus" reg="Archipedionis">Archipedionis</tp:taxon-name-part> <tp:taxon-name-part taxon-name-part-type="species" reg="obscurus">obscurus</tp:taxon-name-part></tp:taxon-name></italic> gen. and sp. n. holotype, dorsal and ventral habitus.</p></caption><graphic xmlns:xlink="http://www.w3.org/1999/xlink" xlink:href="zookeys-726-131-g001.jpg" position="float" orientation="portrait" xlink:type="simple" id="oo_178739.jpg"/></fig></tp:treatment-sec></tp:taxon-treatment>
