# Supplementary material for: New eurymeline leafhoppers (Hemiptera, Cicadellidae, Eurymelinae) from Eocene Baltic amber with notes on other fossil Cicadellidae
Source: Zookeys. 2018 Jan 10;(726):131–43. doi: 10.3897/zookeys.726.21976 (PMC5799744; doi:10.3897/zookeys.726.21976)
Supplement: XML Treatment for Priscacutius denticulatus [file zookeys.726.21976-treatment6.xml]

<!DOCTYPE tp:taxon-treatment
  PUBLIC "-//TaxonX//DTD Taxonomic Treatment Publishing DTD v0 20100105//EN" "tax-treatment-NSO.dtd">
<tp:taxon-treatment xmlns:tp="http://www.plazi.org/taxpub"><tp:treatment-meta><kwd-group><label>Taxon classification</label><kwd><named-content xmlns:xlink="http://www.w3.org/1999/xlink" content-type="kingdom">Animalia</named-content></kwd><kwd><named-content xmlns:xlink="http://www.w3.org/1999/xlink" content-type="order">Hemiptera</named-content></kwd><kwd><named-content xmlns:xlink="http://www.w3.org/1999/xlink" content-type="family">Cicadellidae</named-content></kwd></kwd-group><mixed-citation publication-type="journal"><person-group><name><surname>Dietrich</surname><given-names>Christopher H.</given-names></name><name><surname>Thomas</surname><given-names>M. Jared</given-names></name></person-group><article-title>New eurymeline leafhoppers (<tp:taxon-name><tp:taxon-name-part taxon-name-part-type="order">Hemiptera</tp:taxon-name-part></tp:taxon-name>, <tp:taxon-name><tp:taxon-name-part taxon-name-part-type="family">Cicadellidae</tp:taxon-name-part></tp:taxon-name>, <tp:taxon-name><tp:taxon-name-part taxon-name-part-type="subfamily">Eurymelinae</tp:taxon-name-part></tp:taxon-name>) from Eocene Baltic amber with notes on other fossil <tp:taxon-name><tp:taxon-name-part taxon-name-part-type="family">Cicadellidae</tp:taxon-name-part></tp:taxon-name></article-title><source>Zookeys</source><day>10</day><month>1</month><year>2018</year><volume>2018</volume><issue>726</issue><fpage>131</fpage><lpage>143</lpage><pub-id pub-id-type="doi">10.3897/zookeys.726.21976</pub-id></mixed-citation></tp:treatment-meta><tp:nomenclature><tp:taxon-name>
                <tp:taxon-name-part taxon-name-part-type="genus" reg="Priscacutius">Priscacutius</tp:taxon-name-part>
                <tp:taxon-name-part taxon-name-part-type="species" reg="denticulatus">denticulatus</tp:taxon-name-part>
              </tp:taxon-name><tp:taxon-authority>Poinar &amp; Brown, 2018, new placement</tp:taxon-authority></tp:nomenclature><tp:treatment-sec sec-type="notes" id="SECID0ET4AE"><title>Notes.</title><p>This recently described fossil taxon from mid-Cretaceous Myanmar (Burmese) amber (~99 Ma) was originally considered unplaced to subfamily (<xref ref-type="bibr" rid="B33">Poinar and Brown 2018</xref>). The holotype fossil was not re-examined but, based on the original photos and description, this species may be confidently placed in the modern subfamily <tp:taxon-name><tp:taxon-name-part taxon-name-part-type="subfamily">Signoretiinae</tp:taxon-name-part></tp:taxon-name> (new placement) based on the enlarged, punctate pronotum that extends to the scutellar suture (<xref ref-type="bibr" rid="B33">Poinar and Brown 2018</xref>: fig. 4). <xref ref-type="bibr" rid="B33">Poinar and Brown (2018)</xref> labeled the posterior part of the pronotum as the mesonotum but we interpret the entire sclerite (labeled “P” and “M” in their fig. 4) as the pronotum. <italic><tp:taxon-name><tp:taxon-name-part taxon-name-part-type="genus" reg="Priscacutius">Priscacutius</tp:taxon-name-part></tp:taxon-name></italic> Poinar &amp; Brown, 2018 runs to tribe <tp:taxon-name><tp:taxon-name-part taxon-name-part-type="tribe">Phlogisini</tp:taxon-name-part></tp:taxon-name> in the key of <xref ref-type="bibr" rid="B43">Takiya et al. (2013)</xref> based on the position of the ocelli on the crown, distant from the anterior margin and the lack of distinct carinae on the crown and face. On this basis it is here included in <tp:taxon-name><tp:taxon-name-part taxon-name-part-type="tribe">Phlogisini</tp:taxon-name-part></tp:taxon-name> although it exhibits several unique features. The tuberculate sensillum adjacent to the antenna, the relatively broad forewing with truncate apex, and the enlarged preapical teeth and elongate apical spines of the first hind tarsomere distinguish <italic><tp:taxon-name><tp:taxon-name-part taxon-name-part-type="genus" reg="Priscacutius">Priscacutius</tp:taxon-name-part></tp:taxon-name></italic> from previously known genera of <tp:taxon-name><tp:taxon-name-part taxon-name-part-type="subfamily">Signoretiinae</tp:taxon-name-part></tp:taxon-name> (<xref ref-type="bibr" rid="B43">Takiya et al. 2013</xref>, <xref ref-type="bibr" rid="B45">Viraktamath and Dietrich 2017</xref>).</p></tp:treatment-sec><ref-list><ref id="B33"><mixed-citation xmlns:xlink="http://www.w3.org/1999/xlink" xlink:type="simple">
          <person-group><name name-style="western"><surname>Poinar</surname><given-names>G Jr</given-names></name><name name-style="western"><surname>Brown</surname><given-names>A</given-names></name></person-group> (<year>2018</year>) A new genus of leafhoppers (<tp:taxon-name><tp:taxon-name-part taxon-name-part-type="order">Hemiptera</tp:taxon-name-part></tp:taxon-name>: <tp:taxon-name><tp:taxon-name-part taxon-name-part-type="family">Cicadellidae</tp:taxon-name-part></tp:taxon-name>) in mid-Cretaceous Myanmar amber. Historical Biology. <ext-link xlink:type="simple" ext-link-type="doi" xlink:href="10.1080/08912963.2017.1384472">https://doi.org/10.1080/08912963.2017.1384472</ext-link> [Available online 06 October 2017]</mixed-citation></ref><ref id="B43"><mixed-citation xmlns:xlink="http://www.w3.org/1999/xlink" xlink:type="simple">
          <person-group><name name-style="western"><surname>Takiya</surname><given-names>DM</given-names></name><name name-style="western"><surname>Dietrich</surname><given-names>CH</given-names></name><name name-style="western"><surname>Viraktamath</surname><given-names>CA</given-names></name></person-group> (<year>2013</year>) <article-title>The unusual Afrotropical and Oriental leafhopper subfamily <tp:taxon-name><tp:taxon-name-part taxon-name-part-type="subfamily">Signoretiinae</tp:taxon-name-part></tp:taxon-name> (<tp:taxon-name><tp:taxon-name-part taxon-name-part-type="order">Hemiptera</tp:taxon-name-part></tp:taxon-name>, <tp:taxon-name><tp:taxon-name-part taxon-name-part-type="family">Cicadellidae</tp:taxon-name-part></tp:taxon-name>): taxonomic notes, new distributional records, and description of two new <italic><tp:taxon-name><tp:taxon-name-part taxon-name-part-type="genus">Signoretia</tp:taxon-name-part></tp:taxon-name></italic> species.</article-title> <source>ZooKeys</source> <volume>319</volume>: <fpage>303</fpage>–<lpage>323</lpage>. <ext-link xlink:type="simple" ext-link-type="doi" xlink:href="10.3897/zookeys.319.4326">https://doi.org/10.3897/zookeys.319.4326</ext-link></mixed-citation></ref><ref id="B45"><mixed-citation xmlns:xlink="http://www.w3.org/1999/xlink" xlink:type="simple">
          <person-group><name name-style="western"><surname>Viraktamath</surname><given-names>CA</given-names></name><name name-style="western"><surname>Dietrich</surname><given-names>CH</given-names></name></person-group> (<year>2017</year>) <article-title>New genus and species of the leafhopper tribe <tp:taxon-name><tp:taxon-name-part taxon-name-part-type="tribe">Phlogisini</tp:taxon-name-part></tp:taxon-name> from India with description of male <italic><tp:taxon-name><tp:taxon-name-part taxon-name-part-type="genus">Phlogis</tp:taxon-name-part> <tp:taxon-name-part taxon-name-part-type="species">mirabilis</tp:taxon-name-part></tp:taxon-name></italic> Linnavuori from Africa (<tp:taxon-name><tp:taxon-name-part taxon-name-part-type="order">Hemiptera</tp:taxon-name-part></tp:taxon-name>: <tp:taxon-name><tp:taxon-name-part taxon-name-part-type="suborder">Auchenorrhyncha</tp:taxon-name-part></tp:taxon-name>: <tp:taxon-name><tp:taxon-name-part taxon-name-part-type="family">Cicadellidae</tp:taxon-name-part></tp:taxon-name>: <tp:taxon-name><tp:taxon-name-part taxon-name-part-type="subfamily">Signoretiinae</tp:taxon-name-part></tp:taxon-name>).</article-title> <source>Entomologica Americana</source> <volume>122</volume>: <fpage>451</fpage>–<lpage>460</lpage>. <ext-link xlink:type="simple" ext-link-type="doi" xlink:href="10.1664/1947-5144-122.3.451">https://doi.org/10.1664/1947-5144-122.3.451</ext-link></mixed-citation></ref></ref-list></tp:taxon-treatment>
